# Supplementary material for: Contemporary Demographic Reconstruction Methods Are Robust to Genome Assembly Quality: A Case Study in Tasmanian Devils
Source: Mol Biol Evol. 2019 Aug 19;36(12):2906–21. doi: 10.1093/molbev/msz191 (PMC6878949; doi:10.1093/molbev/msz191)
Supplement: msz191_Supplementary_Data [file msz191_supplementary_data.zip]

Archive with 6 entries (6 files):
- cpl-natbib.sty
- crop.sty
- MBE.cls
- natbib.bst
- Patton_et_al_2019_MBE_Supplement.pdf
- refs.bib
