# Supplementary material for: Contemporary Demographic Reconstruction Methods Are Robust to Genome Assembly Quality: A Case Study in Tasmanian Devils
Source: Mol Biol Evol. 2019 Aug 19;36(12):2906–21. doi: 10.1093/molbev/msz191 (PMC6878949; doi:10.1093/molbev/msz191)
Supplement: msz191_Supplementary_Data [file msz191_supplementary_data.zip › refs.bib]

@article{Storfer:2018,
  title={The devil is in the details: {G}enomics of transmissible cancers in {T}asmanian devils},
  author={Storfer, Andrew and Hohenlohe, Paul A and Margres, Mark J and Patton, H Austin and Fraik, Alexandra K and Lawrance, Matthew and Ricci, Lauren E and Stahlke, Amanda R and McCallum, Hamish I and Jones, Menna E},
  journal={{PL}o{S} Pathogens},
  volume={14},
  number={8},
  pages={e1007098},
  year={2018},
  publisher={Public Library of Science}
}

@article{Chikhi:2010,
  title={The confounding effects of population structure, genetic diversity and the sampling scheme on the detection and quantification of population size changes},
  author={Chikhi, Lounes and Sousa, Vitor C and Luisi, Pierre and Goossens, Benoit and Beaumont, Mark A},
  journal={Genetics},
  year={2010},
  publisher={Genetics Soc America}
}

@article{Nadachowska‐Brzyska:2016,
  title={{PSMC} analysis of effective population sizes in molecular ecology and its application to black-and-white \textit{{F}icedula} flycatchers},
  author={Nadachowska-Brzyska, Krystyna and Burri, Reto and Smeds, Linn{\'e}a and Ellegren, Hans},
  journal={Molecular Ecology},
  volume={25},
  number={5},
  pages={1058--1072},
  year={2016},
  publisher={Wiley Online Library}
}

@article{Sheehan:2013,
  title={Estimating variable effective population sizes from multiple genomes: a sequentially {M}arkov conditional sampling distribution approach},
  author={Sheehan, Sara and Harris, Kelley and Song, Yun S},
  journal={Genetics},
  pages={genetics--112},
  year={2013},
  publisher={Genetics Soc America}
}

@article{Brown:2006,
  title={Tasmanian devil (\textit{Sarcophilus harrisii}) extinction on the Australian mainland in the mid-{H}olocene: multicausality and {ENSO} intensification},
  author={Brown, Oliver JF},
  journal={Alcheringa: An Australasian Journal of Palaeontology},
  volume={30},
  number={S1},
  pages={49--57},
  year={2006},
  publisher={Taylor \& Francis}
}

@book{OwenPemberton:2005,
  title={Tasmanian devil: a unique and threatened animal},
  author={Owen, David and Pemberton, David},
  year={2005},
  publisher={Allen \& Unwin Crows Nest (Australia)}
}

@article{Wells:2018,
  title={Individual and temporal variation in pathogen load predicts long-term impacts of an emerging infectious disease},
  author={Wells, Konstans and Hamede, Rodrigo K and Jones, Menna E and Hohenlohe, Paul A and Storfer, Andrew and McCallum, Hamish I},
  journal={Ecology},
  pages={e02613},
  year={2019},
  publisher={Wiley Online Library}
}

@article{Epstein:2016,
	Author = {Epstein, B and Jones, M and Hamede, R and Hendricks, S and McCallum, H and Murchison, EP and Schonfeld, B and Wiench, C and Hohenlohe, P and Storfer, A},
	Date-Added = {2018-03-28 18:28:38 +0000},
	Date-Modified = {2018-03-28 18:28:38 +0000},
	Journal = {Nature Communications},
	Pages = {12684},
	Title = {Rapid evolutionary response to a transmissible cancer in {T}asmanian devils},
	Volume = {7},
	Year = {2016}}

@article{Hamede:2013,
	Author = {Hamede, R and McCallum, H and Jones, M},
	Date-Added = {2018-03-28 18:28:38 +0000},
	Date-Modified = {2018-03-28 18:28:38 +0000},
	Journal = {Journal of Animal Ecology},
	Number = {1},
	Pages = {182-190},
	Title = {Biting injuries and transmission of {T}asmanian devil facial tumour disease},
	Volume = {82},
	Year = {2013}}

@article{Hamede:2015,
	Author = {Hamede, R and Pearse, AM and Swift, K and Barmuta, LA and Murchison, EP and Jones, ME},
	Date-Added = {2018-03-28 18:28:38 +0000},
	Date-Modified = {2018-03-28 18:28:38 +0000},
	Journal = {Proc. R. Soc. B},
	Pages = {20151468},
	Title = {Transmissible cancer in {T}asmanian devils: localized lineage replacement and host population response},
	Volume = {282},
	Year = {2015}}

@article{Jones:2004,
  title={Genetic diversity and population structure of {T}asmanian devils, the largest marsupial carnivore},
  author={Jones, Menna E and Paetkau, David and Geffen, ELI and Moritz, Craig},
  journal={Molecular Ecology},
  volume={13},
  number={8},
  pages={2197--2209},
  year={2004},
  publisher={Wiley Online Library}
}

@article{Jones:2008,
	Author = {Jones, ME and Cockburn, A and Hamede, R and Hawkins, C and Hesterman, H and Lachish, S and Mann, D and McCallum, H and Pemberton, D},
	Date-Added = {2018-03-28 18:28:38 +0000},
	Date-Modified = {2018-03-28 18:28:38 +0000},
	Journal = {Proceedings of the National Academy of Sciences},
	Number = {29},
	Pages = {10023-10027},
	Title = {Life-history change in disease-ravaged {T}asmanian devil populations},
	Volume = {105},
	Year = {2008}}

@article{Lachish:2009,
  title={Demography, disease and the devil: life-history changes in a disease-affected population of {T}asmanian devils (\textit{{S}arcophilus harrisii})},
  author={Lachish, Shelly and McCallum, Hamish and Jones, Menna},
  journal={Journal of Animal Ecology},
  volume={78},
  number={2},
  pages={427--436},
  year={2009},
  publisher={Wiley Online Library}
}

@article{Palstra:2012,
  title={Effective/census population size ratio estimation: a compendium and appraisal},
  author={Palstra, Friso P and Fraser, Dylan J},
  journal={Ecology and Evolution},
  volume={2},
  number={9},
  pages={2357--2365},
  year={2012},
  publisher={Wiley Online Library}
}

@article{Pye:2016,
  title={A second transmissible cancer in {T}asmanian devils},
  author={Pye, Ruth J and Pemberton, David and Tovar, Cesar and Tubio, Jose MC and Dun, Karen A and Fox, Samantha and Darby, Jocelyn and Hayes, Dane and Knowles, Graeme W and Kreiss, Alexandre and others},
  journal={Proceedings of the National Academy of Sciences},
  volume={113},
  number={2},
  pages={374--379},
  year={2016},
  publisher={National Academy Sciences}
}


@article{Margres:2018:MolEcol,
  title={Large-effect loci affect survival in {T}asmanian devils (\textit{{S}arcophilus harrisii}) infected with a transmissible cancer},
  author={Margres, Mark J and Jones, Menna E and Epstein, Brendan and Kerlin, Douglas H and Comte, Sebastien and Fox, Samantha and Fraik, Alexandra K and Hendricks, Sarah A and Huxtable, Stewart and Lachish, Shelly and others},
  journal={Molecular Ecology},
  volume={27},
  number={21},
  pages={4189--4199},
  year={2018},
  publisher={Wiley Online Library}
}


@article{Margres:2018:GBE,
  title={The genomic basis of tumor regression in {T}asmanian devils (\textit{{S}arcophilus harrisii})},
  author={Margres, Mark J and Ruiz-Aravena, Manuel and Hamede, Rodrigo and Jones, Menna E and Lawrance, Matthew F and Hendricks, Sarah A and Patton, Austin and Davis, Brian W and Ostrander, Elaine A and McCallum, Hamish and others},
  journal={Genome Biology and Evolution},
  volume={10},
  number={11},
  pages={3012--3025},
  year={2018},
  publisher={Oxford University Press}
}


@article{McCallum:2009,
	Author = {McCallum, H and Jones, M and Hawkins, C and Hamede, R and Lachish, S and Sinn, DL and Beeton, N and Lazenby, B},
	Date-Added = {2018-03-28 18:28:38 +0000},
	Date-Modified = {2018-03-28 18:28:38 +0000},
	Journal = {Ecology},
	Number = {12},
	Pages = {3379-3392},
	Title = {Transmission dynamics of {T}asmanian devils facial tumor disease may lead to disease-induced extinction},
	Volume = {90},
	Year = {2009}}

@article{Siddle:2013,
	Author = {Siddle, HV and Kreiss, A and Tovar, C and Yuen, CK and Cheng, Y and Belov, K and Swift, K and Pearse, AM and Hamede, R and Jones, ME and Skiodt, K},
	Date-Added = {2018-03-28 18:28:38 +0000},
	Date-Modified = {2018-03-28 18:28:38 +0000},
	Journal = {Proceedings of the National Academy of Sciences},
	Number = {13},
	Pages = {5103-5108},
	Title = {Reversible epigenetic down-regulation of {MHC} molecules by devil facial tumour disease illustrates immune escape by a contagious cancer},
	Volume = {110},
	Year = {2013}}

@article{Wright:2017,
	Author = {Wright, B and Willet, CE and Hamede, R and Jones, M and Belov, K and Wade, CM},
	Date-Added = {2018-03-28 18:28:38 +0000},
	Date-Modified = {2018-03-28 18:28:38 +0000},
	Journal = {Scientific Reports},
	Number = {1},
	Pages = {423},
	Title = {Variants in the host genome may inhibit tumour growth in devil facial tumours: evidence from genome-wide association},
	Volume = {7},
	Year = {2017}}

@article{Margres:2017b,
  title={Quantity, not quality: rapid adaptation in a polygenic trait proceeded exclusively through expression differentiation},
  author={Margres, Mark J and Wray, Kenneth P and Hassinger, Alyssa TB and Ward, Micaiah J and McGivern, James J and Moriarty Lemmon, Emily and Lemmon, Alan R and Rokyta, Darin R},
  journal={Molecular Biology and Evolution},
  volume={34},
  number={12},
  pages={3099--3110},
  year={2017},
  publisher={Oxford University Press}
}


@article{gatk1,
	Author = {McKenna, A and Hanna, M and Banks, E and Sivachenko, A and Cibulskis, K and Kernytsky, A and Garimella, K and Altshuler, D and Gabriel, S and Daly, M and DePristo, MA},
	Date-Added = {2018-03-27 16:30:43 +0000},
	Date-Modified = {2018-03-27 16:30:43 +0000},
	Journal = {Genome Research},
	Pages = {1297-1303},
	Title = {The {G}enome {A}nalysis {T}oolkit: a {M}ap{R}educe framework for analyzing next-generation {DNA} sequencing data},
	Volume = {20},
	Year = {2010}}

@article{gatk2,
	Author = {DePristo, MA and Banks, E and Poplin, R and Garimella, K and Maguire, J and Hartl, C and Philippakis, A and del Angel, G and Rivas, MA and Hanna, M and McKenna, A and Fennell, T and Kernytsky, A and Sivachenko, A and Cibulskis, K and Gabriel, S and Altshuler, D and Daly, M},
	Date-Added = {2018-03-27 16:30:43 +0000},
	Date-Modified = {2018-03-27 16:30:43 +0000},
	Journal = {Nature Genetics},
	Pages = {491-498},
	Title = {A framework for variation discovery and genotyping using next-generation {DNA} sequencing data},
	Volume = {43},
	Year = {2011}}

@article{gatk3,
	Author = {Van der Auwera, GA and Carneiro, M and Hartl, C and Poplin, R and del Angel, G and Levy-Moonshine, A and Jordan, T and Shakir, K and Roazen, D and Thibault, J and Banks, E and Garimella, K and Altshuler, D and Gabriel, S and DePristo, MA},
	Date-Added = {2018-03-27 16:30:43 +0000},
	Date-Modified = {2018-03-27 16:30:43 +0000},
	Journal = {Curr. Protoc. Bioinformatics},
	Pages = {11.10.1-11.10.33},
	Title = {From fast{Q} data to high-confidence variant calls: the {G}enome {A}nalysis {T}oolkit best practices pipeline},
	Volume = {43},
	Year = {2013}}

@article{bwa,
	Author = {Li, H and Durbin, R},
	Date-Added = {2018-03-27 16:30:29 +0000},
	Date-Modified = {2018-03-27 16:30:29 +0000},
	Journal = {Bioinformatics},
	Pages = {1754-1760},
	Title = {Fast and accurate short read alignment with {B}urrows-{W}heeler {T}ransform},
	Volume = {25},
	Year = {2009}}

@article{Murchison:2012,
	Author = {Murchison, EP and Schulz-Trieglaff, OB and Ning, Z and Alexandrov, LB and Bauer, MJ and Fu, B and Hims, M and Ding, Z and Ivakhno, S and Stewart, C and Ng, BL},
	Date-Added = {2018-03-27 16:30:24 +0000},
	Date-Modified = {2018-03-27 16:30:24 +0000},
	Journal = {Cell},
	Number = {4},
	Pages = {780-791},
	Title = {Genome sequencing and analysis of the {T}asmanian devil and its transmissible cancer},
	Volume = {148},
	Year = {2012}}

@article{FLASH2,
	Author = {Magnoc, T and Salzberg, SL},
	Date-Added = {2018-03-27 16:30:15 +0000},
	Date-Modified = {2018-03-27 16:30:15 +0000},
	Journal = {Bioinformatics},
	Number = {21},
	Pages = {2957-2963},
	Title = {{FLASH}: fast length adjustment of short reads to improve genome assemblies},
	Volume = {27},
	Year = {2011}}

@misc{Sickle,
	Author = {Joshi, NA and Fass, JN},
	Date-Added = {2018-03-27 16:29:01 +0000},
	Date-Modified = {2018-03-27 16:29:01 +0000},
	Title = {Sickle: a sliding-window, adaptive, quality-based trimming tool for {FastQ} files},
	Url = {https://github.com/najoshi/sickle},
	Year = {2011},
	Bdsk-Url-1 = {https://github.com/najoshi/sickle}}
	
@article{Nei:1986,
  title={Simple methods for estimating the numbers of synonymous and nonsynonymous nucleotide substitutions.},
  author={Nei, Masatoshi and Gojobori, Takashi},
  journal={Molecular Biology and Evolution},
  volume={3},
  number={5},
  pages={418--426},
  year={1986}
}

@phdthesis{Pemberton:1990,
  title={Social organisation and behaviour of the {T}asmanian devil, \textit{{S}arcophilus harrisii}},
  author={Pemberton, David},
  year={1990},
  school={University of Tasmania}
}

@misc{Lambeck2001,
	Abstract = {Sea level change during the Quaternary is primarily a consequence of the cyclic growth and decay of ice sheets, resulting in a complex spatial and temporal pattern. Observations of this variability provide constraints on the timing, rates, and magnitudes of the changes in ice mass during a glacial cycle, as well as more limited information on the distribution of ice between the major ice sheets at any time. Observations of glacially induced sea level changes also provide information on the response of the mantle to surface loading on time scales of 10(3) to 10(5) years. Regional analyses indicate that the earth-response function is depth dependent as well as spatially variable. Comprehensive models of sea level change enable the migration of coastlines to be predicted during glacial cycles, including the anthropologically important period from about 60,000 to 20,000 years ago.},
	Author = {Lambeck, K. and Chappell, J.},
	Booktitle = {Science},
	Doi = {10.1126/science.1059549},
	Isbn = {0036-8075},
	Issn = {00368075},
	Mendeley-Groups = {Devil{\_}WG{\_}Demography},
	Number = {5517},
	Pages = {679--686},
	Pmid = {11326090},
	Title = {{Sea level change through the last glacial cycle}},
	Volume = {292},
	Year = {2001},
	Bdsk-Url-1 = {https://doi.org/10.1126/science.1059549}}

@article{Bruniche-Olsen2014,
  title={Extensive population decline in the {T}asmanian devil predates {E}uropean settlement and devil facial tumour disease},
  author={Br{\"u}niche-Olsen, Anna and Jones, Menna E and Austin, Jeremy J and Burridge, Christopher P and Holland, Barbara R},
  journal={Biology Letters},
  volume={10},
  number={11},
  pages={20140619},
  year={2014},
  publisher={The Royal Society}
}

@article{Terhorst2017,
	Abstract = {It has recently been demonstrated that inference methods based on genealogical processes with recombination can uncover past population history in unprecedented detail. However, these methods scale poorly with sample size, limiting resolution in the recent past, and they require phased genomes, which contain switch errors that can catastrophically distort the inferred history. Here we present SMC++, a new statistical tool capable of analyzing orders of magnitude more samples than existing methods while requiring only unphased genomes (its results are independent of phasing). SMC++ can jointly infer population size histories and split times in diverged populations, and it employs a novel spline regularization scheme that greatly reduces estimation error. We apply SMC++ to analyze sequence data from over a thousand human genomes in Africa and Eurasia, hundreds of genomes from a Drosophila melanogaster population in Africa, and tens of genomes from zebra finch and long-tailed finch populations in Australia.},
	Author = {Terhorst, Jonathan and Kamm, John A. and Song, Yun S.},
	Doi = {10.1038/ng.3748},
	Isbn = {1546-1718 (Electronic) 1061-4036 (Linking)},
	Issn = {15461718},
	Journal = {Nature Genetics},
	Mendeley-Groups = {Devil{\_}WG{\_}Demography},
	Number = {2},
	Pages = {303--309},
	Pmid = {28024154},
	Title = {{Robust and scalable inference of population history from hundreds of unphased whole genomes}},
	Volume = {49},
	Year = {2017},
	Bdsk-Url-1 = {https://doi.org/10.1038/ng.3748}}

@article{Zhou2017,
	Abstract = {We gathered genomic data from grapes (Vitis viniferassp.vinifera), a clonally propagated perennial crop, to address three ongoing mysteries about plant domestication. The first is the duration of domestication; archaeological evidence suggests that domestication occurs over millennia, but genetic evidence indicates that it can occur rapidly. We estimated that our wild and cultivated grape samples diverged ∼22,000 years ago and that the cultivated lineage experienced a steady decline in population size (N e ) thereafter. The long decline may reflect low-intensity management by humans before domestication. The second mystery is the identification of genes that contribute to domestication phenotypes. In cultivated grapes, we identified candidate-selected genes that function in sugar metabolism, flower development, and stress responses. In contrast, candidate-selected genes in the wild sample were limited to abiotic and biotic stress responses. A genomic region of high divergence corresponded to the sex determination region and included a candidate male sterility factor and additional genes with sex-specific expression. The third mystery concerns the cost of domestication. Annual crops accumulate putatively deleterious variants, in part due to strong domestication bottlenecks. The domestication of perennial crops differs from that of annuals in several ways, including the intensity of bottlenecks, and it is not yet clear if they accumulate deleterious variants. We found that grape accessions contained 5.2{\%} more deleterious variants than wild individuals, and these were more often in a heterozygous state. Using forward simulations, we confirm that clonal propagation leads to the accumulation of recessive deleterious mutations but without decreasing fitness.},
	Author = {Zhou, Yongfeng and Massonnet, M{\'{e}}lanie and Sanjak, Jaleal S and Cantu, Dario and Gaut, Brandon S},
	Doi = {10.1073/pnas.1709257114},
	File = {:Users/austinhpatton/Library/Application Support/Mendeley Desktop/Downloaded/Zhou et al. - 2017 - Evolutionary genomics of grape (Vitis viniferassp.vinifera) domestication(2).pdf:pdf},
	Issn = {1091-6490},
	Journal = {Proceedings of the National Academy of Sciences},
	Keywords = {candidate genes,clonal propagation,deleterious variants,demography,sex determination},
	Mendeley-Groups = {Devil{\_}WG{\_}Demography},
	Month = {oct},
	Number = {44},
	Pages = {11715--11720},
	Pmid = {29042518},
	Publisher = {National Academy of Sciences},
	Title = {{Evolutionary genomics of grape (\textit{{V}itis vinifera ssp. vinifera}) domestication.}},
	Url = {http://www.ncbi.nlm.nih.gov/pubmed/29042518 http://www.pubmedcentral.nih.gov/articlerender.fcgi?artid=PMC5676911},
	Volume = {114},
	Year = {2017},
	Bdsk-Url-1 = {http://www.ncbi.nlm.nih.gov/pubmed/29042518},
	Bdsk-Url-2 = {https://doi.org/10.1073/pnas.1709257114}}

@article{Qiu2012,
	Abstract = {Nature Genetics 44, 946 (2012). doi:10.1038/ng.2343},
	Author = {Qiu, Qiang and Zhang, Guojie and Ma, Tao and Qian, Wubin and Ye, Zhiqiang and Cao, Changchang and Hu, Quanjun and Kim, Jaebum and Larkin, Denis M. and Auvil, Loretta and Capitanu, Boris and Ma, Jian and Lewin, Harris A. and Qian, Xiaoju and Lang, Yongshan and Zhou, Ran and Wang, Lizhong and Wang, Kun and Xia, Jinquan and Liao, Shengguang and Pan, Shengkai and Lu, Xu and Hou, Haolong and Wang, Yan and Zang, Xuetao and Yin, Ye and Ma, Hui and Zhang, Jian and Wang, Zhaofeng and Zhang, Yingmei and Zhang, Dawei and Yonezawa, Takahiro and Hasegawa, Masami and Zhong, Yang and Liu, Wenbin and Zhang, Yan and Huang, Zhiyong and Zhang, Shengxiang and Long, Ruijun and Yang, Huanming and Lenstra, Johannes A. and Cooper, David N. and Wu, Yi and Wang, Jun and Shi, Peng and Wang, Jian and Liu, Jianquan and Wang, Junyis},
	Doi = {10.1038/ng.2343},
	Isbn = {1546-1718 (Electronic)$\backslash$r1061-4036 (Linking)},
	Issn = {10614036},
	Journal = {Nature Genetics},
	Number = {8},
	Pages = {946--949},
	Pmid = {22751099},
	Title = {{The yak genome and adaptation to life at high altitude}},
	Volume = {44},
	Year = {2012},
	Bdsk-Url-1 = {https://doi.org/10.1038/ng.2343}}

@article{Freedman2014,
	Abstract = {To identify genetic changes underlying dog domestication and reconstruct their early evolutionary history, we generated high-quality genome sequences from three gray wolves, one from each of the three putative centers of dog domestication, two basal dog lineages (Basenji and Dingo) and a golden jackal as an outgroup. Analysis of these sequences supports a demographic model in which dogs and wolves diverged through a dynamic process involving population bottlenecks in both lineages and post-divergence gene flow. In dogs, the domestication bottleneck involved at least a 16-fold reduction in population size, a much more severe bottleneck than estimated previously. A sharp bottleneck in wolves occurred soon after their divergence from dogs, implying that the pool of diversity from which dogs arose was substantially larger than represented by modern wolf populations. We narrow the plausible range for the date of initial dog domestication to an interval spanning 11-16 thousand years ago, predating the rise of agriculture. In light of this finding, we expand upon previous work regarding the increase in copy number of the amylase gene (AMY2B) in dogs, which is believed to have aided digestion of starch in agricultural refuse. We find standing variation for amylase copy number variation in wolves and little or no copy number increase in the Dingo and Husky lineages. In conjunction with the estimated timing of dog origins, these results provide additional support to archaeological finds, suggesting the earliest dogs arose alongside hunter-gathers rather than agriculturists. Regarding the geographic origin of dogs, we find that, surprisingly, none of the extant wolf lineages from putative domestication centers is more closely related to dogs, and, instead, the sampled wolves form a sister monophyletic clade. This result, in combination with dog-wolf admixture during the process of domestication, suggests that a re-evaluation of past hypotheses regarding dog origins is necessary.},
	Archiveprefix = {arXiv},
	Arxivid = {1305.7390},
	Author = {Freedman, Adam H. and Gronau, Ilan and Schweizer, Rena M. and {Ortega-Del Vecchyo}, Diego and Han, Eunjung and Silva, Pedro M. and Galaverni, Marco and Fan, Zhenxin and Marx, Peter and Lorente-Galdos, Belen and Beale, Holly and Ramirez, Oscar and Hormozdiari, Farhad and Alkan, Can and Vil{\`{a}}, Carles and Squire, Kevin and Geffen, Eli and Kusak, Josip and Boyko, Adam R. and Parker, Heidi G. and Lee, Clarence and Tadigotla, Vasisht and Siepel, Adam and Bustamante, Carlos D. and Harkins, Timothy T. and Nelson, Stanley F. and Ostrander, Elaine A. and Marques-Bonet, Tomas and Wayne, Robert K. and Novembre, John},
	Doi = {10.1371/journal.pgen.1004016},
	Eprint = {1305.7390},
	Isbn = {1553-7404 (Electronic)$\backslash$r1553-7390 (Linking)},
	Issn = {15537390},
	Journal = {PLoS Genetics},
	Mendeley-Groups = {Devil{\_}WG{\_}Demography},
	Number = {1},
	Pmid = {24453982},
	Title = {Genome sequencing highlights the dynamic early history of dogs},
	Volume = {10},
	Year = {2014},
	Bdsk-Url-1 = {https://doi.org/10.1371/journal.pgen.1004016}}

@article{Westbury2018,
	Author = {Westbury, Michael V and Hartmann, Stefanie and Barlow, Axel and Wiesel, Ingrid and Leo, Viyanna and Welch, Rebecca and Parker, Daniel M and Sicks, Florian and Ludwig, Arne and Dal{\'{e}}n, Love and Hofreiter, Michael},
	Doi = {10.1093/molbev/msy037},
	File = {::},
	Issn = {0737-4038},
	Journal = {Molecular Biology and Evolution},
	Mendeley-Groups = {Devil{\_}WG{\_}Demography},
	Month = {mar},
	Title = {Extended and continuous decline in effective population size results in low genomic diversity in the world's rarest hyena species, the {B}rown {H}yena},
	Url = {https://academic.oup.com/mbe/advance-article/doi/10.1093/molbev/msy037/4924857},
	Year = {2018},
	Bdsk-Url-1 = {https://academic.oup.com/mbe/advance-article/doi/10.1093/molbev/msy037/4924857},
	Bdsk-Url-2 = {https://doi.org/10.1093/molbev/msy037}}

@article{Barth2017,
	Author = {Barth, Julia M.I. and Damerau, Malte and Matschiner, Michael and Jentoft, Sissel and Hanel, Reinhold},
	Doi = {10.1093/gbe/evx067},
	File = {::},
	Issn = {1759-6653},
	Journal = {Genome Biology and Evolution},
	Mendeley-Groups = {Devil{\_}WG{\_}Demography},
	Month = {apr},
	Number = {4},
	Pages = {1084--1098},
	Publisher = {Oxford University Press},
	Title = {Genomic differentiation and demographic histories of {A}tlantic and {I}ndo-{P}acific {Y}ellowfin {T}una (\textit{{T}hunnus albacares}) populations},
	Volume = {9},
	Year = {2017}}

@article{Fuentes-Pardo2017,
	Author = {Fuentes-Pardo, Angela P. and Ruzzante, Daniel E.},
	Doi = {10.1111/mec.14264},
	File = {::},
	Issn = {09621083},
	Journal = {Molecular Ecology},
	Keywords = {Pool‐seq,conservation biology,low‐coverage sequencing,management,population genomics,whole‐genome sequencing},
	Mendeley-Groups = {Devil{\_}WG{\_}Demography},
	Month = {oct},
	Number = {20},
	Pages = {5369--5406},
	Publisher = {Wiley/Blackwell (10.1111)},
	Title = {Whole-genome sequencing approaches for conservation biology: {A}dvantages, limitations and practical recommendations},
	Url = {http://doi.wiley.com/10.1111/mec.14264},
	Volume = {26},
	Year = {2017},
	Bdsk-Url-1 = {http://doi.wiley.com/10.1111/mec.14264},
	Bdsk-Url-2 = {https://doi.org/10.1111/mec.14264}}

@article{Mays2018,
	Abstract = {The vertebrate extinction rate over the past century is approximately 22--100 times greater than background extinction rates [1], and large mammals are particularly at risk [2, 3]. Quaternary megafaunal extinctions have been attributed to climate change [4], overexploitation [5], or a combination of the two [6]. Rhinoceroses (Family: Rhinocerotidae) have a rich fossil history replete with iconic examples of climate-induced extinctions [7], but current pressures threaten to eliminate this group entirely. The Sumatran rhinoceros (Dicerorhinus sumatrensis) is among the most imperiled mammals on earth. The 2011 population was estimated at ≤216 wild individuals [8], and currently the species is extirpated, or nearly so, throughout the majority of its former range[8--12]. Understanding demographic history is important in placing current population status into a broader ecological and evolutionary context. Analysis of the Sumatran rhinoceros genome reveals extreme changes in effective population size throughout the Pleistocene. Population expansion during the early to middle Pleistocene was followed by decline. Ecological niche modeling indicated that changing climate most likely played a role in the decline of the Sumatran rhinoceros, as less suitable habitat on an emergent Sundaland corridor isolated Sumatran rhinoceros populations. By the end of the Pleistocene, the Sundaland corridor was submerged, and populations were fragmented and consequently reduced to low Holocene levels fromwhich they would never recover. Past events denuded the Sumatran rhinoceros of genetic diversity through population decline, fragmentation, or some combination of the two and most likely made the species even more susceptible to later exploitation and habitat loss. },
	Author = {Mays, Herman L. and Hung, Chih-Ming and Shaner, Pei-Jen and Denvir, James and Justice, Megan and Yang, Shang-Fang and Roth, Terri L. and Oehler, David A. and Fan, Jun and Rekulapally, Swanthana and Primerano, Donald A.},
	Doi = {10.1016/J.CUB.2017.11.021},
	Issn = {0960-9822},
	Journal = {Current Biology},
	Mendeley-Groups = {Devil{\_}WG{\_}Demography},
	Month = {jan},
	Number = {1},
	Pages = {70--76.e4},
	Publisher = {Cell Press},
	Title = {Genomic analysis of demographic history and ecological niche modeling in the endangered {S}umatran {R}hinoceros \textit{{D}icerorhinus sumatrensis}},
	Url = {https://www.sciencedirect.com/science/article/pii/S0960982217314665},
	Volume = {28},
	Year = {2018},
	Bdsk-Url-1 = {https://www.sciencedirect.com/science/article/pii/S0960982217314665},
	Bdsk-Url-2 = {https://doi.org/10.1016/J.CUB.2017.11.021}}

@article{Liu2015,
	Abstract = {Xiaoming Liu and Yun-Xin Fu present a model-flexible method for inferring changes in population size over time on the basis of the composite likelihood of SNP frequencies. They apply the method to 1000 Genomes Project data to infer changes in human population size on the timescale of 10,000 to 200,000 years ago.},
	Author = {Liu, Xiaoming and Fu, Yun-Xin},
	Doi = {10.1038/ng.3254},
	File = {::},
	Issn = {1061-4036},
	Journal = {Nature Genetics},
	Keywords = {Population genetics},
	Mendeley-Groups = {Devil{\_}WG{\_}Demography},
	Month = {may},
	Number = {5},
	Pages = {555--559},
	Publisher = {Nature Publishing Group},
	Title = {Exploring population size changes using {SNP} frequency spectra},
	Url = {http://www.nature.com/articles/ng.3254},
	Volume = {47},
	Year = {2015},
	Bdsk-Url-1 = {http://www.nature.com/articles/ng.3254},
	Bdsk-Url-2 = {https://doi.org/10.1038/ng.3254}}

@article{Gutenkunst2009,
	Abstract = {Demographic models built from genetic data play important roles in illuminating prehistorical events and serving as null models in genome scans for selection. We introduce an inference method based on the joint frequency spectrum of genetic variants within and between populations. For candidate models we numerically compute the expected spectrum using a diffusion approximation to the one-locus, two-allele Wright-Fisher process, involving up to three simultaneous populations. Our approach is a composite likelihood scheme, since linkage between neutral loci alters the variance but not the expectation of the frequency spectrum. We thus use bootstraps incorporating linkage to estimate uncertainties for parameters and significance values for hypothesis tests. Our method can also incorporate selection on single sites, predicting the joint distribution of selected alleles among populations experiencing a bevy of evolutionary forces, including expansions, contractions, migrations, and admixture. We model human expansion out of Africa and the settlement of the New World, using 5 Mb of noncoding DNA resequenced in 68 individuals from 4 populations (YRI, CHB, CEU, and MXL) by the Environmental Genome Project. We infer divergence between West African and Eurasian populations 140 thousand years ago (95{\%} confidence interval: 40--270 kya). This is earlier than other genetic studies, in part because we incorporate migration. We estimate the European (CEU) and East Asian (CHB) divergence time to be 23 kya (95{\%} c.i.: 17--43 kya), long after archeological evidence places modern humans in Europe. Finally, we estimate divergence between East Asians (CHB) and Mexican-Americans (MXL) of 22 kya (95{\%} c.i.: 16.3--26.9 kya), and our analysis yields no evidence for subsequent migration. Furthermore, combining our demographic model with a previously estimated distribution of selective effects among newly arising amino acid mutations accurately predicts the frequency spectrum of nonsynonymous variants across three continental populations (YRI, CHB, CEU).},
	Author = {Gutenkunst, Ryan N. and Hernandez, Ryan D. and Williamson, Scott H. and Bustamante, Carlos D.},
	Doi = {10.1371/journal.pgen.1000695},
	Editor = {McVean, Gil},
	File = {::},
	Issn = {1553-7404},
	Journal = {PLoS Genetics},
	Mendeley-Groups = {Devil{\_}WG{\_}Demography},
	Month = {oct},
	Number = {10},
	Pages = {e1000695},
	Publisher = {Public Library of Science},
	Title = {Inferring the joint demographic history of multiple populations from multidimensional {SNP} frequency data},
	Url = {http://dx.plos.org/10.1371/journal.pgen.1000695},
	Volume = {5},
	Year = {2009},
	Bdsk-Url-1 = {http://dx.plos.org/10.1371/journal.pgen.1000695},
	Bdsk-Url-2 = {https://doi.org/10.1371/journal.pgen.1000695}}

@article{Excoffier2013,
	Abstract = {We introduce a flexible and robust simulation-based framework to infer demographic parameters from the site frequency spectrum (SFS) computed on large genomic datasets. We show that our composite-likelihood approach allows one to study evolutionary models of arbitrary complexity, which cannot be tackled by other current likelihood-based methods. For simple scenarios, our approach compares favorably in terms of accuracy and speed with , the current reference in the field, while showing better convergence properties for complex models. We first apply our methodology to non-coding genomic SNP data from four human populations. To infer their demographic history, we compare neutral evolutionary models of increasing complexity, including unsampled populations. We further show the versatility of our framework by extending it to the inference of demographic parameters from SNP chips with known ascertainment, such as that recently released by Affymetrix to study human origins. Whereas previous ways of handling ascertained SNPs were either restricted to a single population or only allowed the inference of divergence time between a pair of populations, our framework can correctly infer parameters of more complex models including the divergence of several populations, bottlenecks and migration. We apply this approach to the reconstruction of African demography using two distinct ascertained human SNP panels studied under two evolutionary models. The two SNP panels lead to globally very similar estimates and confidence intervals, and suggest an ancient divergence ({\textgreater}110 Ky) between Yoruba and San populations. Our methodology appears well suited to the study of complex scenarios from large genomic data sets.},
	Author = {Excoffier, Laurent and Dupanloup, Isabelle and Huerta-S{\'{a}}nchez, Emilia and Sousa, Vitor C. and Foll, Matthieu},
	Doi = {10.1371/journal.pgen.1003905},
	Editor = {Akey, Joshua M.},
	File = {::},
	Issn = {1553-7404},
	Journal = {PLoS Genetics},
	Mendeley-Groups = {Devil{\_}WG{\_}Demography},
	Month = {oct},
	Number = {10},
	Pages = {e1003905},
	Publisher = {Public Library of Science},
	Title = {Robust demographic inference from genomic and {SNP} Data},
	Url = {http://dx.plos.org/10.1371/journal.pgen.1003905},
	Volume = {9},
	Year = {2013},
	Bdsk-Url-1 = {http://dx.plos.org/10.1371/journal.pgen.1003905},
	Bdsk-Url-2 = {https://doi.org/10.1371/journal.pgen.1003905}}
	
@article{Mitchell:2014,
  title={Molecular phylogeny, biogeography, and habitat preference evolution of marsupials},
  author={Mitchell, Kieren J and Pratt, Renae C and Watson, Laura N and Gibb, Gillian C and Llamas, Bastien and Kasper, Marta and Edson, Janette and Hopwood, Blair and Male, Dean and Armstrong, Kyle N and others},
  journal={Molecular biology and evolution},
  volume={31},
  number={9},
  pages={2322--2330},
  year={2014},
  publisher={Oxford University Press}
}

@article{Schiffels2014,
	Abstract = {Stephan Schiffels and Richard Durbin report the multiple sequentially Markovian coalescent (MSMC) method for inferring human population size and separation history from multiple genome sequences. Their application to the whole-genome sequences of 34 individuals from 9 populations allows inferences about events in human population history as recent as 2,000 years ago.},
	Author = {Schiffels, Stephan and Durbin, Richard},
	Doi = {10.1038/ng.3015},
	File = {::},
	Issn = {1061-4036},
	Journal = {Nature Genetics},
	Keywords = {Genomics,Population genetics,Software},
	Mendeley-Groups = {Devil{\_}WG{\_}Demography},
	Month = {aug},
	Number = {8},
	Pages = {919--925},
	Publisher = {Nature Publishing Group},
	Title = {Inferring human population size and separation history from multiple genome sequences},
	Url = {http://www.nature.com/articles/ng.3015},
	Volume = {46},
	Year = {2014},
	Bdsk-Url-1 = {http://www.nature.com/articles/ng.3015},
	Bdsk-Url-2 = {https://doi.org/10.1038/ng.3015}}

@article{Nielsen:2012,
  title={{SNP} calling, genotype calling, and sample allele frequency estimation from new-generation sequencing data},
  author={Nielsen, Rasmus and Korneliussen, Thorfinn and Albrechtsen, Anders and Li, Yingrui and Wang, Jun},
  journal={PloS One},
  volume={7},
  number={7},
  pages={e37558},
  year={2012},
  publisher={Public Library of Science}
}

@article{Nielsen2017,
	Abstract = {Tracing the peopling of the world through genomics},
	Author = {Nielsen, Rasmus and Akey, Joshua M. and Jakobsson, Mattias and Pritchard, Jonathan K. and Tishkoff, Sarah and Willerslev, Eske},
	Doi = {10.1038/nature21347},
	File = {::},
	Issn = {0028-0836},
	Journal = {Nature},
	Keywords = {Evolution,Genomics},
	Mendeley-Groups = {Devil{\_}WG{\_}Demography},
	Month = {jan},
	Number = {7637},
	Pages = {302--310},
	Publisher = {Nature Publishing Group},
	Title = {{Tracing the peopling of the world through genomics}},
	Url = {http://www.nature.com/articles/nature21347},
	Volume = {541},
	Year = {2017},
	Bdsk-Url-1 = {http://www.nature.com/articles/nature21347},
	Bdsk-Url-2 = {https://doi.org/10.1038/nature21347}}

@article{Wang2016,
	Author = {Wang, Jing and Street, Nathaniel R. and Scofield, Douglas G. and Ingvarsson, P{\"{a}}r K.},
	Doi = {10.1093/molbev/msw051},
	File = {::},
	Issn = {0737-4038},
	Journal = {Molecular Biology and Evolution},
	Mendeley-Groups = {Devil{\_}WG{\_}Demography},
	Month = {jul},
	Number = {7},
	Pages = {1754--1767},
	Publisher = {Oxford University Press},
	Title = {Variation in linked selection and recombination drive genomic divergence during allopatric speciation of {E}uropean and {A}merican aspens},
	Url = {https://academic.oup.com/mbe/article-lookup/doi/10.1093/molbev/msw051},
	Volume = {33},
	Year = {2016}}

@article{Li2011,
	Author = {Li, Heng and Durbin, Richard},
	Doi = {10.1038/nature10231},
	Issn = {0028-0836},
	Journal = {Nature},
	Keywords = {DNA sequencing,History,Population genetics},
	Month = {jul},
	Number = {7357},
	Pages = {493--496},
	Publisher = {Nature Publishing Group},
	Title = {Inference of human population history from individual whole-genome sequences},
	Url = {http://www.nature.com/articles/nature10231},
	Volume = {475},
	Year = {2011}}

@article{Fu:2014,
  title={Genome sequence of a 45,000-year-old modern human from western {S}iberia},
  author={Fu, Qiaomei and Li, Heng and Moorjani, Priya and Jay, Flora and Slepchenko, Sergey M and Bondarev, Aleksei A and Johnson, Philip LF and Aximu-Petri, Ayinuer and Pr{\"u}fer, Kay and de Filippo, Cesare and others},
  journal={Nature},
  volume={514},
  number={7523},
  pages={445},
  year={2014},
  publisher={Nature Publishing Group}
}

@article{Duchen:2013,
  title={Demographic inference reveals {A}frican and {E}uropean admixture in the {N}orth {A}merican \textit{{D}rosophila melanogaster} population},
  author={Duchen, Pablo and {\v{Z}}ivkovi{\'c}, Daniel and Hutter, Stephan and Stephan, Wolfgang and Laurent, Stefan},
  journal={Genetics},
  volume={193},
  number={1},
  pages={291--301},
  year={2013},
  publisher={Genetics Soc America}
}

@article{Groenen:2012,
  title={Analyses of pig genomes provide insight into porcine demography and evolution},
  author={Groenen, Martien AM and Archibald, Alan L and Uenishi, Hirohide and Tuggle, Christopher K and Takeuchi, Yasuhiro and Rothschild, Max F and Rogel-Gaillard, Claire and Park, Chankyu and Milan, Denis and Megens, Hendrik-Jan and others},
  journal={Nature},
  volume={491},
  number={7424},
  pages={393},
  year={2012},
  publisher={Nature Publishing Group}
}

@article{Ellegren:2014,
  title={Genome sequencing and population genomics in non-model organisms},
  author={Ellegren, Hans},
  journal={Trends in Ecology \& Evolution},
  volume={29},
  number={1},
  pages={51--63},
  year={2014},
  publisher={Elsevier}
}

@article{Gouin:2015,
  title={Whole-genome re-sequencing of non-model organisms: lessons from unmapped reads},
  author={Gouin, Ana{\"\i}s and Legeai, Fabrice and Nouhaud, Pierre and Whibley, Annabel and Simon, Jean-Christophe and Lemaitre, Claire},
  journal={Heredity},
  volume={114},
  number={5},
  pages={494},
  year={2015},
  publisher={Nature Publishing Group}
}

@article{Matz:2017,
  title={Fantastic beasts and how to sequence them: {E}cological genomics for obscure model organisms},
  author={Matz, Mikhail V},
  journal={Trends in Genetics},
  year={2017},
  publisher={Elsevier}
}

@article{Lapierre:2017,
  title={Accuracy of demographic inferences from the site frequency spectrum: the case of the {Y}oruba population},
  author={Lapierre, Marguerite and Lambert, Amaury and Achaz, Guillaume},
  journal={Genetics},
  pages={genetics--116},
  year={2017},
  publisher={Genetics Soc America}
}

@article{Excoffier:2013,
  title={Robust demographic inference from genomic and {SNP} data},
  author={Excoffier, Laurent and Dupanloup, Isabelle and Huerta-S{\'a}nchez, Emilia and Sousa, Vitor C and Foll, Matthieu},
  journal={PLoS Genetics},
  volume={9},
  number={10},
  pages={e1003905},
  year={2013},
  publisher={Public Library of Science}
}

@article{Wilton:2015,
  title={The {SMC}' is a highly accurate approximation to the ancestral recombination graph},
  author={Wilton, Peter R and Carmi, Shai and Hobolth, Asger},
  journal={Genetics},
  pages={genetics--114},
  year={2015},
  publisher={Genetics Soc America}
}

@article{Pearse:2006,
  title={Allograft theory: transmission of devil facial-tumour disease},
  author={Pearse, A-M and Swift, K},
  journal={Nature},
  volume={439},
  number={7076},
  pages={549},
  year={2006},
  publisher={Nature Publishing Group}
}

@article{Miller:2011,
  title={Genetic diversity and population structure of the endangered marsupial \textit{{S}arcophilus harrisii} ({T}asmanian devil)},
  author={Miller, Webb and Hayes, Vanessa M and Ratan, Aakrosh and Petersen, Desiree C and Wittekindt, Nicola E and Miller, Jason and Walenz, Brian and Knight, James and Qi, Ji and Zhao, Fangqing and others},
  journal={Proceedings of the National Academy of Sciences},
  volume={108},
  number={30},
  pages={12348--12353},
  year={2011},
  publisher={National Acad Sciences}
}

@article{Tobler:2017,
  title={{A}boriginal mitogenomes reveal 50,000 years of regionalism in {A}ustralia},
  author={Tobler, Ray and Rohrlach, Adam and Soubrier, Julien and Bover, Pere and Llamas, Bastien and Tuke, Jonathan and Bean, Nigel and Abdullah-Highfold, Ali and Agius, Shane and O’Donoghue, Amy and others},
  journal={Nature},
  volume={544},
  number={7649},
  pages={180},
  year={2017},
  publisher={Nature Publishing Group}
}

@article{Murchison:2009,
  title={Clonally transmissible cancers in dogs and {T}asmanian devils},
  author={Murchison, EP},
  journal={Oncogene},
  volume={27},
  number={S2},
  pages={S19},
  year={2009},
  publisher={Nature Publishing Group}
}

@article{Baharian:2018,
  title={On the decidability of population size histories from finite allele frequency spectra},
  author={Baharian, Soheil and Gravel, Simon},
  journal={Theoretical Population Biology},
  volume={120},
  pages={42--51},
  year={2018},
  publisher={Elsevier}
}

@article{Rosen:2018,
  title={Geometry of the sample frequency spectrum and the perils of demographic inference},
  author={Rosen, Zvi and Bhaskar, Anand and Roch, Sebastien and Song, Yun S},
  journal={Genetics},
  pages={genetics--300733},
  year={2018},
  publisher={Genetics Soc America}
}

@article{Frankham:1995,
  title={Effective population size/adult population size ratios in wildlife: a review},
  author={Frankham, Richard},
  journal={Genetics Research},
  volume={66},
  number={2},
  pages={95--107},
  year={1995},
  publisher={Cambridge University Press}
}

@article{Barrows:2002,
  title={The timing of the last glacial maximum in {A}ustralia},
  author={Barrows, Timothy T and Stone, John O and Fifield, L Keith and Cresswell, Richard G},
  journal={Quaternary Science Reviews},
  volume={21},
  number={1-3},
  pages={159--173},
  year={2002},
  publisher={Elsevier}
}

@article{Barrows:2005,
  title={Sea-surface temperatures around the {A}ustralian margin and {I}ndian {O}cean during the {L}ast {G}lacial {M}aximum},
  author={Barrows, Timothy T and Juggins, Steve},
  journal={Quaternary Science Reviews},
  volume={24},
  number={7},
  pages={1017--1047},
  year={2005},
  publisher={Elsevier}
}

@article{Colhoun:2012,
  title={Late-{Q}uaternary vegetation history of {T}asmania from pollen records},
  author={Colhoun, Eric A and Shimeld, Peter W},
  year={2012}
}

@article{Kim:2014,
  title={{K}hoisan hunter-gatherers have been the largest population throughout most of modern-human demographic history},
  author={Kim, Hie Lim and Ratan, Aakrosh and Perry, George H and Montenegro, Alvaro and Miller, Webb and Schuster, Stephan C},
  journal={Nature Communications},
  volume={5},
  pages={5692},
  year={2014},
  publisher={Nature Publishing Group}
}

@article{Terhorst:2015,
  title={Fundamental limits on the accuracy of demographic inference based on the sample frequency spectrum},
  author={Terhorst, Jonathan and Song, Yun S},
  journal={Proceedings of the National Academy of Sciences},
  volume={112},
  number={25},
  pages={7677--7682},
  year={2015},
  publisher={National Acad Sciences}
}

@article{White:2018,
  title={High-quality fossil dates support a synchronous, {L}ate {H}olocene extinction of devils and thylacines in mainland {A}ustralia},
  author={White, Lauren C and Saltr{\'e}, Fr{\'e}d{\'e}rik and Bradshaw, Corey JA and Austin, Jeremy J},
  journal={Biology Letters},
  volume={14},
  number={1},
  pages={20170642},
  year={2018},
  publisher={The Royal Society}
}

@article{Donders:2008,
  title={Integration of proxy data and model scenarios for the mid-{H}olocene onset of modern {ENSO} variability},
  author={Donders, Timme H and Wagner-Cremer, Friederike and Visscher, Henk},
  journal={Quaternary Science Reviews},
  volume={27},
  number={5-6},
  pages={571--579},
  year={2008},
  publisher={Elsevier}
}

@article{Lazenby:2018,
  title={Density trends and demographic signals uncover the long-term impact of transmissible cancer in {T}asmanian devils},
  author={Lazenby, Billie T and Tobler, Mathias W and Brown, William E and Hawkins, Clare E and Hocking, Greg J and Hume, Fiona and Huxtable, Stewart and Iles, Philip and Jones, Menna E and Lawrence, Clare and others},
  journal={Journal of Applied Ecology},
  volume={55},
  number={3},
  pages={1368--1379},
  year={2018},
  publisher={Wiley Online Library}
}

@article{Danecek:2011,
  title={The variant call format and {VCF}tools},
  author={Danecek, Petr and Auton, Adam and Abecasis, Goncalo and Albers, Cornelis A and Banks, Eric and DePristo, Mark A and Handsaker, Robert E and Lunter, Gerton and Marth, Gabor T and Sherry, Stephen T and others},
  journal={Bioinformatics},
  volume={27},
  number={15},
  pages={2156--2158},
  year={2011},
  publisher={Oxford University Press}
}

@article{Hendricks:2017,
  title={Conservation implications of limited genetic diversity and population structure in {T}asmanian devils (\textit{{S}arcophilus harrisii})},
  author={Hendricks, Sarah and Epstein, Brendan and Sch{\"o}nfeld, Barbara and Wiench, Cody and Hamede, Rodrigo and Jones, Menna and Storfer, Andrew and Hohenlohe, Paul},
  journal={Conservation Genetics},
  volume={18},
  number={4},
  pages={977--982},
  year={2017},
  publisher={Springer}
}

@article{Hawkins:2006,
  title={Emerging disease and population decline of an island endemic, the {T}asmanian devil \textit{{S}arcophilus harrisii}},
  author={Hawkins, Clare E and Baars, C and Hesterman, H and Hocking, GJ and Jones, Menna E and Lazenby, B and Mann, D and Mooney, N and Pemberton, D and Pyecroft, Stephen and others},
  journal={Biological Conservation},
  volume={131},
  number={2},
  pages={307--324},
  year={2006},
  publisher={Elsevier}
}

@article{Lachish:2007,
  title={The impact of disease on the survival and population growth rate of the {T}asmanian devil},
  author={Lachish, Shelly and Jones, Menna and McCallum, Hamish},
  journal={Journal of Animal Ecology},
  volume={76},
  number={5},
  pages={926--936},
  year={2007},
  publisher={Wiley Online Library}
}

@article{Kliman:2000,
  title={The population genetics of the origin and divergence of the \textit{{D}rosophila simulans} complex species},
  author={Kliman, Richard M and Andolfatto, Peter and Coyne, Jerry A and Depaulis, Frantz and Kreitman, Martin and Berry, Andrew J and McCarter, James and Wakeley, John and Hey, Jody},
  journal={Genetics},
  volume={156},
  number={4},
  pages={1913--1931},
  year={2000},
  publisher={Genetics Soc America}
}

@article{Caughley:1994,
  title={Directions in conservation biology},
  author={Caughley, Graeme},
  journal={Journal of Animal Ecology},
  pages={215--244},
  year={1994},
  publisher={JSTOR}
}

@article{Metzger:2016,
  title={A sixth modality of infectious disease: {C}ontagious cancer from devils to clams and beyond},
  author={Metzger, Michael J and Goff, Stephen P},
  journal={PLoS Pathogens},
  volume={12},
  number={10},
  pages={e1005904},
  year={2016},
  publisher={Public Library of Science}
}

@article{Bruniche-Olsen:2018,
  title={Ancient {DNA} tracks the mainland extinction and island survival of the {T}asmanian devil},
  author={Br{\"u}niche--Olsen, Anna and Jones, Menna E and Burridge, Christopher P and Murchison, Elizabeth P and Holland, Barbara R and Austin, Jeremy J},
  journal={Journal of Biogeography},
  volume={45},
  number={5},
  pages={963--976},
  year={2018},
  publisher={Wiley Online Library}
}

@article{Morris:2013,
  title={Low major histocompatibility complex diversity in the {T}asmanian devil predates {E}uropean settlement and may explain susceptibility to disease epidemics},
  author={Morris, Katrina and Austin, Jeremy J and Belov, Katherine},
  journal={Biology letters},
  volume={9},
  number={1},
  pages={20120900},
  year={2013},
  publisher={The Royal Society}
}

@article{Peterson2012,
  title={Double digest {RAD}seq: an inexpensive method for de novo {SNP} discovery and genotyping in model and non-model species},
  author={Peterson, Brant K and Weber, Jesse N and Kay, Emily H and Fisher, Heidi S and Hoekstra, Hopi E},
  journal={PloS One},
  volume={7},
  number={5},
  pages={e37135},
  year={2012},
  publisher={Public Library of Science}
}

@article{Mazet2016,
  title={On the importance of being structured: instantaneous coalescence rates and human evolution—lessons for ancestral population size inference?},
  author={Mazet, Olivier and Rodr{\'\i}guez, Willy and Grusea, Simona and Boitard, Simon and Chikhi, Loun{\`e}s},
  journal={Heredity},
  volume={116},
  number={4},
  pages={362},
  year={2016},
  publisher={Nature Publishing Group}
}

@article{Novinski1876,
  title={Zur Frage uber die Impfung der Krebsigen Geschwulste Zentralbl},
  author={Novinski, MA},
  journal={Med. Wissensch.},
  volume={14},
  pages={790--791},
  year={1876}
}

@article{Murgia2006,
  title={Clonal origin and evolution of a transmissible cancer},
  author={Murgia, Claudio and Pritchard, Jonathan K and Kim, Su Yeon and Fassati, Ariberto and Weiss, Robin A},
  journal={Cell},
  volume={126},
  number={3},
  pages={477--487},
  year={2006},
  publisher={Elsevier}
}

@article{Ostrander2016,
  title={Transmissible tumors: breaking the cancer paradigm},
  author={Ostrander, Elaine A and Davis, Brian W and Ostrander, Gary K},
  journal={Trends in Genetics},
  volume={32},
  number={1},
  pages={1--15},
  year={2016},
  publisher={Elsevier}
}

@article{Metzger2015,
  title={Horizontal transmission of clonal cancer cells causes leukemia in soft-shell clams},
  author={Metzger, Michael J and Reinisch, Carol and Sherry, James and Goff, Stephen P},
  journal={Cell},
  volume={161},
  number={2},
  pages={255--263},
  year={2015},
  publisher={Elsevier}
}

@article{Metzger2016,
  title={Widespread transmission of independent cancer lineages within multiple bivalve species},
  author={Metzger, Michael J and Villalba, Antonio and Carballal, Mar{\'\i}a J and Iglesias, David and Sherry, James and Reinisch, Carol and Muttray, Annette F and Baldwin, Susan A and Goff, Stephen P},
  journal={Nature},
  volume={534},
  number={7609},
  pages={705--709},
  year={2016},
  publisher={Nature Research}
}

@article{Caldwell:2018,
  title={The newly-arisen {D}evil {F}acial {T}umour {D}isease 2 ({DFT}2) reveals a mechanism for the emergence of a contagious cancer},
  author={Caldwell, Alison and Coleby, Rachel and Tovar, Cesar and Stammnitz, Maximilian R and Kwon, Young Mi and Owen, Rachel S and Tringides, Marios and Murchison, Elizabeth P and Skj{\o}dt, Karsten and Thomas, Gareth J and others},
  journal={eLife},
  volume={7},
  pages={e35314},
  year={2018},
  publisher={{eL}ife Sciences Publications Limited}
}

@article{Stammnitz:2018,
  title={The origins and vulnerabilities of two transmissible cancers in {T}asmanian devils},
  author={Stammnitz, Maximilian R and Coorens, Tim HH and Gori, Kevin C and Hayes, Dane and Fu, Beiyuan and Wang, Jinhong and Martin-Herranz, Daniel E and Alexandrov, Ludmil B and Baez-Ortega, Adrian and Barthorpe, Syd and others},
  journal={Cancer Cell},
  volume={33},
  number={4},
  pages={607--619},
  year={2018},
  publisher={Elsevier}
}

@article{Wright:2017,
  title={Variants in the host genome may inhibit tumour growth in devil facial tumours: evidence from genome-wide association},
  author={Wright, Belinda and Willet, Cali E and Hamede, Rodrigo and Jones, Menna and Belov, Katherine and Wade, Claire M},
  journal={Scientific Reports},
  volume={7},
  number={1},
  pages={423},
  year={2017},
  publisher={Nature Publishing Group}
}

@article{Chikhi:2010,
  title={The confounding effects of population structure, genetic diversity and the sampling scheme on the detection and quantification of population size changes},
  author={Chikhi, Lounes and Sousa, Vitor C and Luisi, Pierre and Goossens, Benoit and Beaumont, Mark A},
  journal={Genetics},
  volume={186},
  number={3},
  pages={983--995},
  year={2010},
  publisher={Genetics Soc America}
}

@article{Paz:2013,
  title={The demographic history of populations experiencing asymmetric gene flow: combining simulated and empirical data},
  author={Paz-Vinas, I and Qu{\'e}m{\'e}r{\'e}, E and Chikhi, L and Loot, G and Blanchet, S},
  journal={Molecular Ecology},
  volume={22},
  number={12},
  pages={3279--3291},
  year={2013},
  publisher={Wiley Online Library}
}

@article{Mazet:2015,
  title={Demographic inference using genetic data from a single individual: {S}eparating population size variation from population structure},
  author={Mazet, Olivier and Rodr{\'\i}guez, Willy and Chikhi, Loun{\`e}s},
  journal={Theoretical Population Biology},
  volume={104},
  pages={46--58},
  year={2015},
  publisher={Elsevier}
}

@misc{Orozco:2016,
  title={The devil is in the details: the effect of population structure on demographic inference},
  author={Orozco-terWengel, Pablo},
  year={2016},
  publisher={Nature Publishing Group}
}

@article{Robinson:2014,
  title={Sampling strategies for frequency spectrum-based population genomic inference},
  author={Robinson, John D and Coffman, Alec J and Hickerson, Michael J and Gutenkunst, Ryan N},
  journal={BMC Evolutionary Biology},
  volume={14},
  number={1},
  pages={254},
  year={2014},
  publisher={BioMed Central}
}

@article{Adams:2004,
  title={Maximum-likelihood estimation of demographic parameters using the frequency spectrum of unlinked single-nucleotide polymorphisms},
  author={Adams, Alison M and Hudson, Richard R},
  journal={Genetics},
  volume={168},
  number={3},
  pages={1699--1712},
  year={2004},
  publisher={Genetics Soc America}
}

@article{Keinan:2012,
  title={Recent explosive human population growth has resulted in an excess of rare genetic variants},
  author={Keinan, Alon and Clark, Andrew G},
  journal={Science},
  volume={336},
  number={6082},
  pages={740--743},
  year={2012},
  publisher={American Association for the Advancement of Science}
}

@article{Li:2009,
  title={The sequence alignment/map format and {SAM}tools},
  author={Li, Heng and Handsaker, Bob and Wysoker, Alec and Fennell, Tim and Ruan, Jue and Homer, Nils and Marth, Gabor and Abecasis, Goncalo and Durbin, Richard},
  journal={Bioinformatics},
  volume={25},
  number={16},
  pages={2078--2079},
  year={2009},
  publisher={Oxford University Press}
}

@article{Hohenlohe:2019,
  title={Conserving adaptive potential: lessons from {T}asmanian devils and their transmissible cancer},
  author={Hohenlohe, Paul A and McCallum, Hamish I and Jones, Menna E and Lawrance, Matthew F and Hamede, Rodrigo K and Storfer, Andrew},
  journal={Conservation Genetics},
  pages={1--7},
  year={2019},
  publisher={Springer}
}

@article{Nielsen:2009,
  title={Statistical inferences in phylogeography},
  author={Nielsen, Rasmus and Beaumont, Mark A},
  journal={Molecular Ecology},
  volume={18},
  number={6},
  pages={1034--1047},
  year={2009},
  publisher={Wiley Online Library}
}

@article{Cingolani:2012,
  title={Using \textit{{D}rosophila melanogaster} as a model for genotoxic chemical mutational studies with a new program, {S}np{S}ift},
  author={Cingolani, P. and Patel, V.M. and Coon, M. and Nguyen, T. and Land, S.J. and Ruden, D.M. and Lu, X.},
  journal={Frontiers in Genetics},
  volume={3},
  year={2012},
  publisher={Frontiers Media SA}
}

@article{Chen:2009,
  title={Fast and flexible simulation of {DNA} sequence data},
  author={Chen, Gary K and Marjoram, Paul and Wall, Jeffrey D},
  journal={Genome Research},
  volume={19},
  number={1},
  pages={136--142},
  year={2009},
  publisher={Cold Spring Harbor Lab}
}

@article{Ruiz-Aravena:2018,
  title={Sex bias in ability to cope with cancer: {T}asmanian devils and facial tumour disease},
  author={Ruiz-Aravena, Manuel and Jones, Menna E and Carver, Scott and Estay, Sergio and Espejo, Camila and Storfer, Andrew and Hamede, Rodrigo K},
  journal={Proceedings of the Royal Society B},
  volume={285},
  number={1891},
  pages={20182239},
  year={2018},
  publisher={The Royal Society}
}

@article{Feigin:2018,
  title={Genome of the {T}asmanian tiger provides insights into the evolution and demography of an extinct marsupial carnivore},
  author={Feigin, Charles Y and Newton, Axel H and Doronina, Liliya and Schmitz, J{\"u}rgen and Hipsley, Christy A and Mitchell, Kieren J and Gower, Graham and Llamas, Bastien and Soubrier, Julien and Heider, Thomas N and others},
  journal={Nature Ecology \& Evolution},
  volume={2},
  number={1},
  pages={182},
  year={2018},
  publisher={Nature Publishing Group}
}

@misc{Picard2018toolkit,
author = {{Broad Institute}},
title = {Picard Toolkit},
howpublished = {\url{http://broadinstitute.github.io/picard/}},
year = {2018}
}
